# Supplementary material for: Root Suberin Plays Important Roles in Reducing Water Loss and Sodium Uptake in Arabidopsis thaliana
Source: Metabolites. 2021 Oct 27;11(11):735. doi: 10.3390/metabo11110735 (PMC8618449; doi:10.3390/metabo11110735)
Supplement: Supplementary file 1 [file metabolites-11-00735-s001.zip]

Archive with 1 entries (1 files):
- metabolites-1352517-supplementary.pdf
